# Supplementary material for: Unraveling the genetic architecture of subtropical maize (Zea mays L.) lines to assess their utility in breeding programs
Source: BMC Genomics. 2013 Dec 13;14:877. doi: 10.1186/1471-2164-14-877 (PMC3867671; doi:10.1186/1471-2164-14-877)
Supplement: Additional file 1: Table S1 — Attributes of genotypes used in the genotyping panel. Maturity groups: E, early; M, medium; L, late. Kernel color: Y, yellow; W, white; SD: Semi-dent; SF: Semi-Flint. [file 1471-2164-14-877-S1.xlsx]

## Sheet: Additional file 7  Table S1
Additional file 7: Table S1. Attributes of genotypes used in the genotyping panel. Maturity groups: E, early; M, medium; L, late. Kernel color: Y, yellow; W, white; SD: Semi-dent; SF: Semi-Flint
S NO	Name	Research Centre	Pedigree	Adaptation	Maturity	Colour/Texture	Tolerance/resistance	Other Specific Characters
1	7192-1(Normal)	IARI, New Delhi	V390 x (CM137 x susu-F4)-1-2	Subtropical	E	Y/F
2	BAJIM 06-1	HAREC, Bajaura	Comp.EC-155 -196	Subtropical	M	Y
3	BAJIM 06-11	HAREC, Bajaura	HAREC 95	Subtropical	M	Y/F
4	BAJIM 06-14	HAREC, Bajaura	HAREC Pool 95-060-6-2-2-#-2-2-1	Subtropical	M	Y/D
5	BAJIM 06-15	HAREC, Bajaura	HAREC K Pool-719	Subtropical	M	Y/F
6	BAJIM 06-17	HAREC, Bajaura	HAREC95 Pool-98-4	Subtropical	M	Y
7	BAJIM 06-2-11	HAREC, Bajaura	Comp.EC-96-62	Subtropical	M	Y/F
8	BAJIM 06-3-1-8	HAREC, Bajaura	Comp.EC-220	Subtropical	M	Y/F
9	BAJIM 06-7	HAREC, Bajaura	Baj Pool 98-(6618)	Subtropical	M	Y/F
10	BAJIM 08-10	HAREC, Bajaura	HAREC 95POOL-202-2	Subtropical	M	Y/F		Orange grain
11	BAJIM 08-2	HAREC, Bajaura	HAREC 95POOL-092	Subtropical	M	Y/F		Orange grain
12	BAJIM 08-3	HAREC, Bajaura	HAREC 95POOL-098	Subtropical	M	Y/F
13	BAJIM 10-1	HAREC, Bajaura	BAJPool K Pool-816	Subtropical	M	Y/F
14	BAJIM 10-10	HAREC, Bajaura	BAJPool K-141	Subtropical	M	Y/F
15	BAJIM 10-17	HAREC, Bajaura	TL2004-6208-28-1	Subtropical	M	Y/F
16	BAJIM 10-2	HAREC, Bajaura	HAREC 95POOL-090-1/lahul local	Subtropical	M	Y
17	BAJIM 10-26	HAREC, Bajaura	HEY Pool-S2-84-1	Subtropical	M	Y/F
18	BAJIM 10-5	HAREC, Bajaura	CM141/Ghyagilocal selection	Subtropical	M	Y/F
19	BAJIM 10-6	HAREC, Bajaura	HAREC 95POOL-090-1/lahul local-1-1	Subtropical	M	Y/F
20	BAJIM 10-8	HAREC, Bajaura	CM141/EC-HS-46-62	Subtropical	M	Y/F
21	BAJIM 10-9	HAREC, Bajaura	CM141/EC-HS-46-62-1	Subtropical	M	Y/F
22	BAJIM 6-3	HAREC, Bajaura	Comp.EC-220	Subtropical	M	Y
23	BLSB-RIL-8	IARI, New Delhi	CM140 x CA00106-F2-8	Subtropical	L	Y/F
24	BML 10	ANGRAU, Hyderabad	Pedigree selection	Subtropical	M	Y/F
25	BML 13	ANGRAU, Hyderabad	Pedigree selection from exotic inbred line	Subtropical	M	Y/F
26	BML 15	ANGRAU, Hyderabad	(X2 Y Pool x CML 287) b97k-2-1-1	Subtropical	L	Y/F		Orange grain
27	BML 7	ANGRAU, Hyderabad	{X2 Y Pool x CML226}-B 98 R-1-1-1-derived	Subtropical	L	Y/F
28	BLSB-RIL-92	IARI, New Delhi	CM140 x CA00106-F2-92	Subtropical	M	Y/F
29	CI 4	UAS, Dharwad	Direct introduction from CIMMYT	Subtropical	M	W
30	CIMMYT ENTRY 16	CIMMYT-HarvestPlus	(KUI carotenoid syn-FS17-3-2-B-B-B/(KU1409/DE3/KU1409)S2-18-2-B)-B-1(MAS:L4H1)-5	Tropical/Subtropical	L	Y/F		ProvitaminA rich
31	CIMMYT ENTRY 4	CIMMYT-HarvestPlus	(KUI carotenoid syn-FS11-1-1-B-B-B/(KU1409/DE3/KU1409)S2-18-2-B)-B-1(MAS:L4H1)-1	Tropical/Subtropical	L	Y/F		ProvitaminA rich
32	CIMMYT ENTRY-25	CIMMYT-HarvestPlus	(KUI carotenoid syn-FS25-3-2-B-B-B/(KU1409/DE3/KU1409)S2-18-2-B)-B-2(MAS:L4H1)-1	Tropical/Subtropical	L	Y/F		ProvitaminA rich
33	CM 119	ANGRAU, Hyderabad	R 109	Subtropical	L	Y/F
34	CM 120	ANGRAU, Hyderabad	C 103	Subtropical	L	Y/F
35	CM 128	VPKAS, Almora	Anantnag kashmir x WF 9x M 14	Subtropical	E	Y/F
36	CM 129	VPKAS, Almora	(US 23 x KT 41)-selection	Subtropical	E	Y/F
37	CM 131	ANGRAU, Hyderabad	X-131	Subtropical	L	Y/F
38	CM 135	IARI, New Delhi	A-64	Subtropical	E	Y/F
39	CM 136	IARI, New Delhi	IPA 34-6-f-2-selection	Subtropical	E	Y/F		Orange grain
40	CM 138	IARI, New Delhi	IPA 21-10-f-15	Subtropical	E	Y/F
41	CM 139	PAU, Ludhian	(Tarun x MS1)-Y63-1-9-2-1-1-2	Subtropical	L	Y/F
42	CM 140	PAU, Ludhiana	J 617-61-1-1-1-1-6-FS5-1-1	Subtropical	L	Y/F
43	CM 141	VPKAS, Almora	Pool 33(Alm)	Subtropical	E	Y/F
44	CM 142	IARI, New Delhi	IPA 3-20-1-1-1	Subtropical	E	Y/F
45	CM 143	PAU, Ludhiana	(J52 x J 3022)HS43-2-1-1-1-2	Subtropical	L	Y/F
46	CM 144	PAU, Ludhian	(Tarun x MS1)-Y63-1-9-2-1-1	Subtropical	L	Y/F
47	CM 145	VPKAS, Almora	Pop 31	Subtropical	E	Y/F		Orange yellow grain
48	CM 149	ANGRAU, Hyderabad	(X2 Y Pool x Suwan)-selection	Subtropical	E	Y/F
49	CM 150	IARI, New Delhi	SC7-6-f-1-derived	Subtropical	E	Y/F		Orange grain
50	CM 151	IARI, New Delhi	IPA 510-f-selection	Subtropical	E	Y/F
51	CM 152	VPKAS, Almora	Pop 31	Subtropical	E	Y/F		Orange yellow grain
52	CM 153	VPKAS, Almora	S8662Q-28-4-B-B-B	Subtropical	L	W/F
53	CM 212	VPKAS, Almora	USA/Acc. No.2132 (Alm)-3-2-f-derived	Subtropical	E	Y/SD
54	CM 501	DMR, New Delhi	Suwan 1(C7)	Subtropical	E	Y/SF
55	CML 113-1-B	CIMMYT, Mexico	Pob33C1HC-B-129-B-###-2-B	Subtropical	I	Y/F
56	CML 1-1-B	CIMMYT, Mexico	Pob21C5HC57-1-2-B-derived	Lowland	L	W/SD	Lodging, ear rot
57	CML 122-1-B	CIMMYT, Mexico	(Mp704/Mp78:518)-8-3-4-b1-4-2-3-b1-b1#b1	Subtropical	I	Y/D	SWCB, turcicum
58	CML 124-2-B	CIMMYT, Mexico	(P47/Mp704)-3-1-8-2-4-1-4-b1-b1#b1	Subtropical	E	Y/F	SWCB, turcicum, rust
59	CML 127-2-B	CIMMYT, Mexico	((P47/MpSWCB4)11//(MpSWCB4/Veg20)-1/4/Mp702//PI209135/P1162927/3/-1-3-2-b1-2-1-4-b1-b1#b1	Subtropical	I	W/D
60	CML 140-1-B	CIMMYT, Mexico	Pob62c3HC87-2-1-#-#-1-B-#-B	Lowland	L	W/F	H. maydis, P. polysora
61	CML 152-1-B	CIMMYT, Mexico	S8662Q-1-4-4-5-B-#	Lowland	L	W/F	H. maydis, P. polysora
62	CML 156-2-B	CIMMYT, Mexico	Pob62c3HC163-3-1-3-1-B-1-3-B-3-1-1-B-#	Lowland	L	W/F	H. maydis, P. polysora
63	CML 161	CIMMYT, Mexico	P25QPM	Lowland	L	Y/F	H. maydis, P. polysora
64	CML 162	CIMMYT, Mexico	P25QPM	Lowland	L	Y/F	H. maydis, P. polysora
65	CML 162-1-14-3	CIMMYT, Mexico	P25QPM	Lowland	L	Y/F	H. maydis, P. polysora
66	CML 163	CIMMYT, Mexico	P 26QPM	Lowland	L	Y/D	H. maydis, P. polysora
67	CML 165	CIMMYT, Mexico	Pop 66	Lowland	M	Y/F	H. maydis, P. polysora
68	CML 172-2-B	CIMMYT, Mexico	G25QS4B-MH35-2-B-1-1-2-B-4-B-B-B-B	Lowland	L	Y/F	H. maydis, P. polysora
69	CML 176-2-B	CIMMYT, Mexico	(P63-12-2-1/P67-5-1-1)-1-2-B-B	Subtropical	-	W/F
70	CML 189	CIMMYT, Mexico	G34QMH17-2-1-1-B	-	-	Y/D
71	CML 193	CIMMYT, Mexico	CY0162-B-1-1-B(S.Africa)	Subtropical	M	Y/F
72	CML 202-2-B	CIMMYT, Mexico	ZSR923S4BULK-5-1-b-b	Africa MA/ST	L	W/SD	MSV, E. turcicum, P. sorghi
73	CML 204-3-B	CIMMYT, Mexico	[7794]-SELF-4-1-S9-1-4-7-4-5-b-b	Africa MA/ST	L	W/D	MSV, E. turcicum, P. sorghi
74	CML 207-2-B	CIMMYT, Mexico	[EV7992#/EVPO44-SRBC3]#bF37sr-2-3-sr-3-5-2-b-b	Africa MA/ST	L	W/SD	MSV, E. turcicum, P. sorghi	Resistant to Sitophilus
75	CML 208-1-B	CIMMYT, Mexico	[EV7992]#B#B-64-4-2-4-2-b-b	Africa MA/ST	L	W/SD	MSV, E. turcicum, P. sorghi
76	CML 232-2-B	CIMMYT, Mexico	[EV8749-SR(BC6)]-99-1-1-1-b-b	Africa Lowland	L	W/D	MSV
77	CML 245	CIMMYT, Mexico	Pob86COHC77-21-2-1-2-1-1-1-b	Highland	E	Y/SF	E.turcicum and P. sorghi
78	CML 249-2-B	CIMMYT, Mexico	(G24TSR19*21F163)-1-1-1-2-BB-f	Lowland	-	W/D
79	CML 251-2-B	CIMMYT, Mexico	Pop 21	Lowland	L	W/F
80	CML 252-1-B	CIMMYT, Mexico	TUXSEQ-21-1-2-1-B-##-2-BB-f	Lowland	-	W/D
81	CML 264-1-B	CIMMYT, Mexico	Pob21C5F219-3-1-B-##-8-1-3-BBB-f	Lowland	-	W/F
82	CML 266-1-B	CIMMYT, Mexico	Pob22STEC1HC32-6-1-1-2-3-BB-f	Lowland	-	W/SD
83	CML 268-2-B	CIMMYT, Mexico	Pob23STEC1HC45-1-1-1-2-3-BB-f	Lowland	-	W/F
84	CML 271-1-B	CIMMYT, Mexico	Pob29STEC1HC25-6-4-1-#-BBB-f	Lowland	-	W/D
85	CML 27-2-B	CIMMYT, Mexico	Pob27HC1-1-3-B-###	Lowland	I	Y/SD	Lodging
86	CML 279-1-B	CIMMYT, Mexico	Pob43STEC1HC26-2-2-1-2-3-BB-f	Lowland	-	W/SF
87	CML 280-2-B	CIMMYT, Mexico	Pob43STEC1HC19-5-1-2-2-2-BB-f	Lowland	-	W/SD
88	CML 287-1-B	CIMMYT, Mexico	(P24F26*27F1)-4-1-B-1-1-BB-f	Lowland	-	Y/F
89	CML 288-1-B	CIMMYT, Mexico	Pob24STEC1HC45-1-2-3-3-2-BB-f	Lowland	-	Y/F
90	CML 294-1-B	CIMMYT, Mexico	SINT.AM.TSR-93-2-2-2-2-BB-f	Lowland	-	Y/SF
91	CML 298-2-B	CIMMYT, Mexico	SA TSR		M	Y/F		Orange grain
92	CML 317-2-B	CIMMYT, Mexico	P47c4F90-1-2-B*4	Subtropical	I	W/SF
93	CML 319-2-B	CIMMYT, Mexico	89[Cr.Arg/CIM.Sh Pl NPH]6-3-2-4-B-B	Subtropical	I	W/SD
94	CML 326-1-B	CIMMYT, Mexico	Pop 45		M	Y/F		Orange grain
95	CML 331-1-B	CIMMYT, Mexico	89[SUWAN8422]/[P47s3/Mp78:518]#-183-1-2-1-2-2-B-#-B-B	Subtropical	E	W/SD	SWCB, FAW
96	CML 336-1-B	CIMMYT, Mexico	89[TL8645]/[P47s3/Mp78:518]B-24-1-1-4-1-3-B-#-B	Subtropical	E	Y/D	SWCB, FAW
97	CML 343-2-B	CIMMYT, Mexico	LPSEQC3-H17-1-2-3-2-1-#-#-B-B	Lowland	-	W/SF	Drought
98	CML 359-2-B	CIMMYT, Mexico	SA3C4HC(16X25)-2-4-3-1-B	South America	I	Y/F	Acid soils
99	CML 360	CIMMYT, Mexico	SA4C2HC(21X26)-1-2-2-2-B	South America	L	Y/F	Acid soils
100	CML 379-1-B	CIMMYT, Mexico	P501c1#-303-1-1-1-2-1-3-B	Subtropical	L	W/F
101	CML 394	CIMMYT, Mexico	[PL31/POOL16SR//PL9A]C1F2-124-2-B*7	Africa MA/ST	I	W/SF	MSV	Resistant to Sitophilus
102	CML 41-2-B	CIMMYT, Mexico	Pob36C5HC223-1-1-2-3-#-1-1-##	Lowland	I	Y/SD	Lodging
103	CML 419-2-B	CIMMYT, Mexico	G15C22MH131#-1-3-4-1-1-BBBBBBB	Lowland	E	W/SF
104	CML 422-2-B	CIMMYT, Mexico	G17TSRMH5-2-4-7-1-1-1-BBBBBBB	Lowland	E	Y/SF
105	CML 425-1-B	CIMMYT, Mexico	P31C4S5B-6-#-#-BBBB	Asia Lowland	E	Y/F	DMR
106	CML 426-2-B	CIMMYT, Mexico	P31C4S5B-38-#-#-2-BBB	Asia Lowland	E	Y/F	DMR
107	CML 442	CIMMYT, Mexico	[M37W/ZM607#bF37sr-2-3sr-6-2-X]-8-2-X-1-BBB	Lowland	I	W/D
108	CML 451	CIMMYT, Mexico	CML 451		L	Y/D
109	CML 454-2-B	CIMMYT, Mexico	CAPITAN MIRANDA 8627-20-1-2-B*15	Lowland	L	Y/F
110	CML 465-2-B	CIMMYT, Mexico	AMATLC0HS71-1-1-2-1-1-1-B-B-B	Asia Lowland	L	Y/SF	DMR
111	CML 466-2-B	CIMMYT, Mexico	P345C3S3B-27-5-1-1-1-1-2-B-B	Asia Lowland	L	Y/D	DMR
112	CML 480-1-B	CIMMYT, Mexico	SinAmTSRC2-88-2-2-B*8	Lowland	I	Y/F
113	CML 481-1-B	CIMMYT, Mexico	SW1(S)C11-14-1-3-3-B*4	Lowland	I	Y/F
114	CML 482-1-B	CIMMYT, Mexico	G 19 C3H104-3-1-B-2-3-BB	Lowland	I	W/SD
115	CML 487-2-B	CIMMYT, Mexico	90[SPMATc4/P500(SELY)]#-B-54-4-B-B-B	Subtropical	I	Y/F
116	CML 49-2-B	CIMMYT, Mexico	STA.ROSA8073-6-1-1-###	Lowland	I	W/D	Ear rot
117	CML 496-1-B	CIMMYT, Mexico	P36C9F90-B-5-B*7	Lowland	I	Y/SF	Ear rot
118	CML 505	CIMMYT, Mexico	[92SEW2-77/[DMRESR-W]EarlySel-#I-2-4-B/CML386]-B-11-3-B-2-#-BB	Africa MA/ST	E
119	CML 61	CIMMYT, Mexico	P21C5F57-1-1-3-b1#b1-b1#b1-b1	Lowland	L	W/D	Tar spot
120	CML 61-2-B	CIMMYT, Mexico	P21C5F57-1-1-3-b1#b1-b1#b1-b1	Lowland	L	W/D	Tar spot
121	CML 69	CIMMYT, Mexico	P36C5F37-2-1-1-b1#b1-b1#b1-b1	Lowland	L	Y/SD
122	CML 75-1-B	CIMMYT, Mexico	G31C15MH436-2-1-B-1-###	Subtropical	I	W/SF	Turcicum
123	D 28	DMR, New Delhi	Shakti (SO) HE 25# CC Bulk 50% f-#-U-1-3-4-U BB-3	Subtropical	M	Y/F		High Tryptophan
124	D 60	DMR, New Delhi	Hyd06R/1156-2	Subtropical	M	Y/F		High Tryptophan
125	DMRQ 03-102	DMR, New Delhi	CLQ-RCYQ30	Subtropical	M	Y/F		High Tryptophan
126	DTPW C9-104	CIMMYT, Mexico	Derived from a pool comprising of 25 putative drought tolerant sources	Tropical/Subtropical	L	W/F	Drought
127	DTPW C9-145	CIMMYT, Mexico	Derived from a pool comprising of 25 putative drought tolerant sources	Tropical/Subtropical	L		Drought
128	DTPW C9-148	CIMMYT, Mexico	Derived from a pool comprising of 25 putative drought tolerant sources	Tropical/Subtropical	L	W/F	Drought
129	DTPW C9-74	CIMMYT, Mexico	Derived from a pool comprising of 25 putative drought tolerant sources	Tropical/Subtropical	L	W/F	Drought
130	DTPW-C9-55	CIMMYT, Mexico	Derived from a pool comprising of 25 putative drought tolerant sources	Tropical/Subtropical	L	W/F	Drought
131	EI 116	MPUAT, Udaipur	X2W3997-2	Subtropical	E	Y/F
132	EI 364	MPUAT, Udaipur	X2W3179-	Subtropical	E	Y/F
133	H 16	CIMMYT, Zinbabwe	Tuxpeno Sequa	Tropical/Subtropical	L	W/F
134	H 6	CIMMYT-Kenya	-	Tropical	L	W/F
135	HC 5509-2	IARI, New Delhi	IML485-(06-07)-3-1-3-2-3	Subtropical	M	Y/F		Deep orange grain
136	HC 5511-1	IARI, New Delhi	Non-NEH Pop-(06-07)-3-4-1	Subtropical	M	Y/F		Deep orange grain
137	HKI 1025	HAU, Uchani	BC 176	Subtropical	E	Y/F	Drought	Dark green, erect lesves, small, flint seeded, white cob heart
138	HKI 1128	HAREC, Bajaura	Hybrid (FF)	Subtropical	L	Y/F		Long pollen shedder, green silk and tassel, Orange grains, good GCA
139	HKI 1332	HAU, Uchani	Pool 32	Subtropical	M	Y/F		Erect leaves, small tassel branches, tassel, orange with cap grains and white cob heart
140	HKI 1344	HAU, Uchani	Sub tropical heterotic group B	Subtropical	L	W/F	Drought	Dark green leaves, purple root and productive
141	HKI 161	HAU, Uchani	CML161	Subtropical	L	Y/F	Drought	Tall dark green and broad leaves, green tassel and purple anther, dark orange grains
142	HKI 163	HAU, Uchani	CML 163	Subtropical	L	Y/SD	Drought	Dark green leaves, good GCA, productive
143	HKI 170	HAU, Uchani	CML170	Subtropical	L	Y/F		Green and drooping leaves, sparse tassel and secoandary branches erect, yellow grains
144	HKI 193-1	HAU, Uchani	CML193	Subtropical	L	Y/F		Green leaves, erect tassel branches sparse tassel, strong plant, yellow grains
145	HKI 193-2	HAU, Uchani	CML193	Subtropical	L	Y/F	Drought	Dark green leaves, sparse and strainght tassel branches, yellow grains
146	HKI 295	HAU, Uchani	Karnal 4	Subtropical	E	Y/F		Strong plant, dense tassel, purple glumes, green anther and flint yellow seeded
147	HKI 323	HAU, Uchani	Pool 28, sub-tropocal	Subtropical	M	Y/F		Very thin cob heart,Orange and flint grains, purple silk,tassel green but anther purple
148	HKI 335	HAU, Uchani	Pool 10	Subtropical	E	Y/F	Drought	Stay green, purple tassel and silk
149	HKI 536	HAU, Uchani	YMNR	Subtropical	E	Y/D		Dent, strong plant, Tassel-dense, curly and drooping leaves, thick cob and purple cob heart
150	HKI 577	HAU, Uchani	CH 2	Subtropical	L	Y/F		Erect leaves, tassel and silk green, Orange grains and good GCA
151	HKI 586	HAU, Uchani	CH 3	Subtropical	E	Y/F	Drought	Semi-dent, erect and dark green leaves, purple cob heart
152	HP 35-8	CIMMYT-HarvestPlus	Florida A plus Syn-FS6-1-B	Tropical/Subtropical	-	Y/F		high carotenoids
153	HP-35-6	CIMMYT-HarvestPlus	Florida A plus Syn-FS2-2-B	Tropical/Subtropical	-	Y/F		high carotenoids
154	HPKP 13	CIMMYT-HarvestPlus	HarvestPlus germplasm	Tropical/Subtropical	-	Y/F		high carotenoids
155	HPKP 2	CIMMYT-HarvestPlus	B.I.Z.T.V.C. 4-2-1-3-1-2-B-B-B-B	Tropical/Subtropical	M	W/F		high carotenoids
156	HPLET 03-1	CIMMYT-HarvestPlus	OBATANPA-SRc1F3(balbulk1)-#bal/[BETASYN]BC1-54-1-2-B-B-B-B	Tropical/Subtropical	L	Y/F		high carotenoids
157	HPLET 03-10	CIMMYT-HarvestPlus	[DTPYC9-F11-2-3-1-1-B-B x DTPYC9-F46-1-2-1-1-B]-B-1-1-B-B	Tropical/Subtropical	L	Y/F		high carotenoids
158	HPLET 03-12	CIMMYT-HarvestPlus	[DTPYC9-F65-2-2-1-1-B-B x DTPYC9-F46-1-2-1-1-B]-B-3-2-B-B	Tropical/Subtropical	L	Y/F		high carotenoids
159	HPLET 03-14	CIMMYT-HarvestPlus	[ZM305/BETASYN]BC2-133-1-2-B-B-B	Tropical/Subtropical	L	Y/F		high carotenoids
160	HPLET 03-17	CIMMYT-HarvestPlus	[[[NAW5867/P30SR]-43-2/[NAW5867/P30SR]-114-1]-9-3-3-B-1-B/CML395-1]-B-13-1-B-4-#/[BETASYN]BC1-8-1-1-1-B-B	Tropical/Subtropical	L	Y/F		high carotenoids
161	HPLET 03-21	CIMMYT-HarvestPlus	CML489/[BETASYN]BC1-5-2-1-B-B-B	Tropical/Subtropical	L	Y/F		high carotenoids
162	HPLET 03-24	CIMMYT-HarvestPlus	MAS[206/312]-23-2-1-1-B-B-B/[BETASYN]BC1-11-3-1-#-B-B	Tropical/Subtropical	L	Y/F		high carotenoids
163	HPLET 03-3	CIMMYT-HarvestPlus	[SAM4/BETASYN]BC2FS36-4-1-2-B-B-B	Tropical/Subtropical	L	Y/F		high carotenoids
164	HPLET 03-34	CIMMYT-HarvestPlus	KUI carotenoid syn-FS11-1-1-B-B-B	Tropical/Subtropical	L	Y/F		high carotenoids
165	HPLET 03-5	CIMMYT-HarvestPlus	SAM4(Angola)/[BETASYN]BC1-43-1-1-B-B	Tropical/Subtropical	L	Y/F		high carotenoids
166	HPLET 03-8	CIMMYT-HarvestPlus	[DTPYC9-F65-2-3-1-1-B-B x DTPYC9-F65-2-2-1-1-B-B]-3-4-2-B-B	Tropical/Subtropical	L	Y/F		high carotenoids
167	HPLET 03-9	CIMMYT-HarvestPlus	[DTPYC9-F65-2-3-1-1-B-B x DTPYC9-F65-2-2-1-1-B-B]-6-3-3-B-B	Tropical/Subtropical	L	Y/F		high carotenoids
168	HPLET 3-41	CIMMYT-HarvestPlus	Florida A plus Syn-FS2-2-1-B-B	Tropical/Subtropical	L	Y/F		high carotenoids
169	HUZM 185	BHU, Varanasi	BC Pool	Subtropical	L	Y/F
170	IM 5258	CIMMYT, Mexico	CAO-3139-B-B	-	-
171	KDMI 10	UAS, Dharwad	X2(Y) Pool	Subtropical	L
172	KDMI 4	UAS, Dharwad	X1(Y) Pool	Subtropical	L
173	KUI 3	Kasetsart University, Thailand	Suwan-1	Subtropical	L
174	LM 11	PAU, Ludhiana	SW 1-26-1-1-1-1-1-1	Subtropical	L	Y/F
175	LM 12	PAU, Ludhiana	J 54 Mo 17-21-2-3-2-2-1-2-1-2	Subtropical	M	Y/F		Orange grain
176	LM 13	PAU, Ludhiana	LCY3-7-1-2-2-1-1-f	Subtropical	L	Y/F	Sitophilus	Orange grain
177	LM 14	PAU, Ludhiana	CA 00310-xb-xb-xb-1-1-1-1-1	Subtropical	L	Y/F
178	LM 16	PAU, Ludhiana	(JS 4-30…..x(Tarun X Makki Safed 1)-Yellow	Subtropical	E	Y/F	Waterlogging	Orange grain
179	LM 17	PAU, Ludhiana	Pedigree selection	Subtropical	L	W/F
180	LM 6	PAU, Ludhiana	MS Pool C2lC2-5-1-2-1-1-2-1-1f	Subtropical	L	Y/F		Orange grain
181	LPSC7-F 86	CIMMYT, Mexico	LaPosta Sequia -C7	Subtropical	L
182	MGUD 1	IARI, New Delhi	CM140 x CA00106-F2-86	Subtropical	L	Y/F
183	MGUD 18	HAU, Uchani	BC 175	Subtropical	E	Y/F	Drought	Low ear placement, stay green, bold seed and drooping leaves
184	MGUD 19	HAU, Uchani	BC 176	Subtropical	E	Y/F	Drought	Dark green, erect lesves, small, flint seeded, white cob heart
185	MGUD 26	HAU, Uchani	CH 3	Subtropical	E	Y/F	Drought	Erect dark green leaves, green tassel and flint seeds
186	MGUD 38	CIMMYT, Mexico	P36C5F37-2-1-1-b1#b1-b1#b1-b1	-	L	Y/SD
187	NAI 105	ZARF, Nagenahalli	Indimyt-145(EY-DMR)-C1-HS-4	Subtropical	L	Y/F
188	NAI 147	ZARF, Nagenahalli	EV 25-CD(Y)ALM-C7	Subtropical	L	Y/D
189	Pant 100	GBPUAT, Pantnagar	YHP AlmÄ85-4-3--2-3-3-1-1-1Ä2	Subtropical	M	Y/F
190	Pant 101	GBPUAT, Pantnagar	Pop31Ä18-2-1-1-4-2-2-1/1Ä-1Ä2	Subtropical	M	Y/F
191	PANT 102	GBPUAT, Pantnagar	Pop31Ä18-2-1-1-4-2-2-1/1Ä-1Ä4	Subtropical	M	Y/F
192	Pant 103	GBPUAT, Pantnagar	Pop31Ä18-2-1-1-4-2-2-1/1Ä-2Ä3	Subtropical	M	Y/F
193	PANT 104	GBPUAT, Pantnagar	Pop31Ä18-2-1-1-4-2-2-1/1Ä-2Ä5	Subtropical	M	Y/F
194	PANT 105	GBPUAT, Pantnagar	Pop31Ä18-2-1-1-4-2-2-1/1Ä-2Ä2	Subtropical	M	Y/F
195	Pant 106	GBPUAT, Pantnagar	Pop31Ä18-2-1-1-4-2-2-1/1Ä-3Ä1	Subtropical	M	Y/F
196	PANT 107	GBPUAT, Pantnagar	Pop31Ä18-2-1-1-4-2-2-1/1Ä-3Ä3	Subtropical	M	Y/F
197	Pant 108	GBPUAT, Pantnagar	Pop31Ä18-2-1-1-4-2-2-1/1Ä-3Ä2	Subtropical	M	Y/F	Waterlogging
198	Pant 109	GBPUAT, Pantnagar	YHP AlmÄ85-4-3--2-3-3-1-1-1Ä3	Subtropical	M	Y/F		Resistant to Sitophilus
199	Pant 110	GBPUAT, Pantnagar	Pop31Ä18-2-1-1-4-2-2-Ä-2-Ä-3	Subtropical	M	Y/F
200	Pant 111	GBPUAT, Pantnagar	VMH9OPÄ	Subtropical	M	Y/F
201	Pant 113	GBPUAT, Pantnagar	FH3473OPÄ	Subtropical	M	Y/F
202	Pant 115	GBPUAT, Pantnagar	PrakashOPÄ	Subtropical	M	Y/F
203	Pant 117	GBPUAT, Pantnagar	JH31240OPÄ	Subtropical	M	Y/F
204	Pant 118	GBPUAT, Pantnagar	CM 137	Subtropical	E	Y/F
205	Pant 119	GBPUAT, Pantnagar	CML 332 Sub Trap Blancas Ä 1-61-4-1-1	Subtropical	M	Y/F
206	Pant 120	GBPUAT, Pantnagar	[SPMAT/EV89MDREY]-51-2-B-1-6-B-2-B-B-B-B	Subtropical	M	Y/F
207	Pant 122	GBPUAT, Pantnagar	YHP AlmÄ85-4-3--2-3-3-1-1-1Ä3	Subtropical	M	Y/F
208	Pant 123	GBPUAT, Pantnagar	YHP AlmÄ85-4-3--2-3-3-1-1-1Ä3	Subtropical	M	Y/F
209	Pant 125	GBPUAT, Pantnagar	Pob446-74-2-3-B-B-B-2	Subtropical	M	Y/F
210	Pant 126	GBPUAT, Pantnagar	YHP PantÄ135-1-2-2-1-3-5-2 Ä2	Subtropical	M	Y/F
211	Pant 127	GBPUAT, Pantnagar	Lineas Premetadorous Process Ä 1-2-4-2-1-1-2 Ä1	Subtropical	M	Y/F
212	Pant 128	GBPUAT, Pantnagar	357 (Winter maize nursery)	Subtropical	M	Y/F
213	Pant 129	GBPUAT, Pantnagar	2406-1 (Winter maize nursery)	Subtropical	M	Y/F
214	PC 3	HAU, Uchani	LMC 3	Subtropical	E	Y/F		Early maturing, dark green plant, sparse tassel, Orange grains
215	PVI 6869	VPKAS, Almora	V359	Subtropical	E	Y/F
216	SKV 18	ZARS, Mandya	Population 147-F2# 89-3-2-B-1-B	Subtropical	M	Y/F
217	SKV 21	ZARS, Mandya	Pedigree selection	Subtropical	M	Y/F		Resistant to Sitophilus
218	SKV 50	ZARS, Mandya	Population 147-F2# 89-3-2-B-1-B	Subtropical	M	Y/F
219	V 25	VPKAS, Almora	Riveirao Preto 8233 (Alm)	Subtropical	E	Y/F		Orange grain
220	V 334	VPKAS, Almora	Derivative of TZI-9	Subtropical	E	Y		Resistant to Sitophilus
221	V 335	VPKAS, Almora	TZI-25	Subtropical	M	Y/F		Orange grain
222	V 336	VPKAS, Almora	Derivative of CML145, P63.COH-C-181	Subtropical	E	Y
223	V 338	VPKAS, Almora	V338 B10 45010	Subtropical	E	Y/F
224	V 340-1-1	VPKAS, Almora	Derivative of (CM128 × CM129)	Subtropical	E	Y/F
225	V 340-2-8	VPKAS, Almora	Derivative of (CM128 × CM129)	Subtropical	E	Y/F
226	V 341	VPKAS, Almora	Mexico Acc No. 3136 @-3-2-3-8-1	Subtropical	E	Y/F
227	V 345	VPKAS, Almora	BIO-45010 OP,F	Subtropical	E	Y/D
228	V 351	VPKAS, Almora	Shakti (So) HE 25	Subtropical	E	Y/F		Orange yellow grain
229	V 354	VPKAS, Almora	U15-1 ###-Ä-7-7-B-B-#-B-##-Äb	Subtropical	E	Y/F
230	V 364	VPKAS, Almora	Plot No. 1611, Hydb 01-02R, Slal Ä-2-#-B-##-Äb-#-#	Subtropical	E	Y/F
231	V 372	VPKAS, Almora	PRO-337OP Ä-6-4-1-3-4-1-#-Äb-##-Äb	Subtropical	E	Y/SD
232	V 378	VPKAS, Almora	(CM212xV336) BC3P,-Äb-B-B-#-BB-4-B-#-#	Subtropical	E	Y/F
233	V 385	VPKAS, Almora	C36Ä-5-1-5-6-6-6-7-#-Äb-Äb-Äb	Subtropical	E	Y/F
234	V 390	VPKAS, Almora	CML 470-F-Äb-#-B-##-B-##	Subtropical	E	Y
235	V 391	VPKAS, Almora	CML 471-F-Äb-#-B-#-B-B-#-#	Subtropical	E	Y/F
236	V 400	VPKAS, Almora	P45C8-164-1-1-2-8-B-B-B-B-F-B-B-#-B-2-B-#-B	Subtropical	E	Y/F
237	V 401	VPKAS, Almora	HKI-193-1-F-B-B-B-B-#	Subtropical	E	Y/F
238	VQL 1	VPKAS, Almora	(CM212 x CML 180)-selection	Subtropical	E	Y/SF
239	VQL 2	VPKAS, Almora	(V358 x CML173)-selection	Subtropical	E	Y/SF		Orange grains
240	VQL 5	VPKAS, Almora	QPM version of CM145	Subtropical	E	Y/F
