# Supplementary material for: Unraveling the genetic architecture of subtropical maize (Zea mays L.) lines to assess their utility in breeding programs
Source: BMC Genomics. 2013 Dec 13;14:877. doi: 10.1186/1471-2164-14-877 (PMC3867671; doi:10.1186/1471-2164-14-877)
Supplement: Additional file 8: Table S3 — Membership value of the genotypes of the association mapping panel generated by ADMIXTURE. [file 1471-2164-14-877-S8.xlsx]

## Sheet: Sheet1
Additional file 9: Table S3 Membership value of the genotypes of the association mapping panel generated by ADMIXTURE
SNo	Genotype	Group	Q1	Q2	Q3	Q4
27	CML 1-1-B	G2	0.99997	1e-05	1e-05	1e-05
39	Pant 129	G2	0.99997	1e-05	1e-05	1e-05
49	CML 287-1-B	G2	0.99997	1e-05	1e-05	1e-05
76	CML 271-1-B	G2	0.99997	1e-05	1e-05	1e-05
82	CML 264-1-B	G2	0.99997	1e-05	1e-05	1e-05
95	CML 249-2-B	G2	0.99997	1e-05	1e-05	1e-05
134	CML 61-2-B	G2	0.99997	1e-05	1e-05	1e-05
148	H 6	G2	0.99997	1e-05	1e-05	1e-05
178	CML 294-1-B	G2	0.99997	1e-05	1e-05	1e-05
216	H 16	G2	0.99997	1e-05	1e-05	1e-05
228	CML 394	G2	0.99997	1e-05	1e-05	1e-05
238	CML 61	G2	0.99997	1e-05	1e-05	1e-05
123	CML 343-2-B	G2	0.891436	1e-05	0.029304	0.07925
132	CML 207-2-B	G2	0.804111	0.195869	1e-05	1e-05
187	CML 202-2-B	G2	0.802642	0.197338	1e-05	1e-05
191	CML 232-2-B	G2	0.737893	0.053743	0.153497	0.054866
88	CML 279-1-B	G2	0.708652	1e-05	0.220597	0.070741
84	CML 451	G2	0.687943	1e-05	0.174645	0.137402
73	CML 251-2-B	G2	0.681447	1e-05	0.12536	0.193183
133	CML 268-2-B	G2	0.669128	1e-05	0.173788	0.157074
89	CML 266-1-B	G2	0.667823	1e-05	0.16999	0.162177
232	CML 442	G2	0.659168	0.157844	0.137874	0.045114
170	CML 252-1-B	G2	0.650984	1e-05	0.166361	0.182644
236	CML 505	G2	0.63492	0.039429	0.295624	0.030026
177	CML 49-2-B	G2	0.634849	0.027922	0.248922	0.088307
127	CML 317-2-B	G2	0.621528	0.020159	0.218162	0.140151
74	CML 298-2-B	G2	0.609126	1e-05	0.231384	0.15948
143	CML 379-1-B	G2	0.58602	1e-05	0.205839	0.20813
131	CML 480-1-B	G2	0.578851	1e-05	0.211779	0.209361
182	CML 319-2-B	G2	0.57249	0.078711	0.333506	0.015292
183	CML 172-2-B	G2	0.551031	0.056377	0.280449	0.112144
174	CML 280-2-B	G2	0.548832	1e-05	0.296397	0.154762
220	HKI 1344	G2	0.541094	0.029033	0.311988	0.117884
59	CML 288-1-B	G2	0.538832	1e-05	0.285199	0.175959
227	CML 163	G2	0.533158	0.010464	1e-05	0.456369
234	CML 487-2-B	G2	0.531615	0.067484	0.345961	0.05494
179	CML 152-1-B	G2	0.526757	0.005375	0.338041	0.129827
140	HKI 163	G2	0.523863	0.016279	1e-05	0.459848
176	CML 466-2-B	G2	0.508883	1e-05	0.347735	0.143372
99	BAJIM 08-10	G2	0.50434	1e-05	0.259883	0.235767
204	HPLET 03-24	G2	0.501934	0.067039	0.320751	0.110276
72	CML 454-2-B	G2	0.500268	1e-05	0.226756	0.272966
129	CML 208-1-B	G2	0.497483	1e-05	0.366659	0.135848
138	CML 204-3-B	G2	0.496179	1e-05	0.367388	0.136422
209	HPKP 13	G2	0.491727	0.045914	0.30627	0.156089
139	CML 176-2-B	G2	0.490409	0.076748	0.246028	0.186815
126	BML 15	G2	0.482578	1e-05	0.260905	0.256507
125	CML 331-1-B	G2	0.479368	0.070945	0.262762	0.186925
171	CML 127-2-B	G2	0.462512	0.031808	0.309445	0.196235
87	CML 27-2-B	G2	0.447277	1e-05	0.308133	0.24458
135	HKI 170	G2	0.442586	0.059692	0.272462	0.22526
71	CML 75-1-B	G2	0.438831	0.035637	0.364109	0.161423
85	CML 465-2-B	G2	0.433727	0.005555	0.348817	0.211901
83	CML 156-2-B	G2	0.42996	0.027286	0.338876	0.203878
194	HPLET 03-1	G2	0.420996	1e-05	0.41421	0.164784
173	CML 41-2-B	G2	0.417011	0.260099	0.088554	0.234336
175	CML 140-1-B	G2	0.409484	0.159503	0.336905	0.094108
185	CML 122-1-B	G2	0.405823	0.028648	0.351263	0.214267
142	CML 496-1-B	G2	0.404925	0.029563	0.310045	0.255467
61	CML 422-2-B	G2	0.39921	1e-05	0.22105	0.379731
122	CML 359-2-B	G2	0.398941	0.050892	0.364803	0.185364
202	HPLET 03-9	G2	0.398924	0.089078	0.38074	0.131258
231	CML 165	G2	0.397239	0.025406	0.39212	0.185234
92	CML 336-1-B	G2	0.393556	0.122127	0.351492	0.132825
54	HKI 193-1	G4	1e-05	0.99997	1e-05	1e-05
91	HKI 193-2	G4	1e-05	0.99997	1e-05	1e-05
113	VQL 1	G4	1e-05	0.99997	1e-05	1e-05
215	V 401	G4	1e-05	0.99997	1e-05	1e-05
239	CML 193	G4	0.222403	0.777577	1e-05	1e-05
98	CM 212	G4	1e-05	0.599635	0.151058	0.249296
79	V 336	G4	0.00905	0.506127	0.399784	0.085038
147	V 378	G4	1e-05	0.501641	0.388259	0.110091
6	PANT 107	G1	1e-05	1e-05	0.99997	1e-05
33	CM 140	G1	1e-05	1e-05	0.99997	1e-05
141	LM 12	G1	1e-05	1e-05	0.99997	1e-05
222	CM 144	G1	1e-05	1e-05	0.99997	1e-05
90	CML 482-1-B	G1	1e-05	0.016716	0.983264	1e-05
48	V 340	G1	1e-05	1e-05	0.97577	0.02421
31	HC 5509-2	G1	0.000737	0.035893	0.96336	1e-05
40	Pant 123	G1	0.116713	1e-05	0.880996	0.002281
196	HPLET 03-17	G1	0.033844	0.047765	0.844529	0.073862
189	CML 124-2-B	G1	0.095015	0.074655	0.83032	1e-05
146	PANT 102	G1	0.112073	0.062993	0.824924	1e-05
25	CM 139	G1	0.097979	0.077748	0.82425	2.3e-05
12	Pant 113	G1	0.006731	0.163554	0.81916	0.010555
16	CI 4	G1	0.105408	0.074176	0.79816	0.022256
105	B-RUK 92	G1	0.103675	0.104962	0.791353	1e-05
52	CM 136	G1	0.116222	0.069237	0.773467	0.041074
80	BAJIM 06-1	G1	0.141671	0.097312	0.761007	1e-05
168	LM 13	G1	0.182648	0.056451	0.756284	0.004617
136	BLSB-RIL-8	G1	0.150741	1e-05	0.752313	0.096935
66	V 345	G1	0.164294	0.015201	0.750878	0.069627
199	BAJIM 10-8	G1	0.088175	0.164821	0.746993	1e-05
24	Pant 119	G1	0.102611	0.104885	0.742109	0.050395
203	BAJIM 10-9	G1	0.143295	0.122864	0.733831	1e-05
100	MGUD 1 (BLSB RIL 86)	G1	0.165013	0.067391	0.730012	0.037584
206	HPLET 03-10	G1	0.121815	0.080751	0.72314	0.074294
62	HPLET 03-8	G1	0.141654	0.091165	0.722864	0.044317
35	HC 5511-1	G1	0.046185	0.007309	0.716493	0.230013
106	Pant 101	G1	0.135356	0.068471	0.712619	0.083554
152	LM 16	G1	0.18148	0.069873	0.70947	0.039177
161	V 340	G1	0.111996	0.182959	0.705035	1e-05
17	Pant 106	G1	0.175018	0.111021	0.701216	0.012745
9	V 25	G1	0.15787	0.058558	0.698261	0.085311
29	CM 143	G1	0.161064	0.114673	0.697307	0.026956
150	PANT 104	G1	0.157032	0.121495	0.696123	0.02535
46	BAJIM 10-2	G1	0.113018	0.101313	0.690882	0.094787
4	BAJIM 08-3	G1	0.150905	0.125737	0.676986	0.046372
195	BAJIM 10-6	G1	0.108735	0.195476	0.673905	0.021884
32	LM 14	G1	0.10054	0.128682	0.670832	0.099945
7	Pant 111	G1	0.109128	0.195324	0.667151	0.028397
60	HUZM 185	G1	0.199624	0.124343	0.661024	0.015009
153	CM 141	G1	0.220448	0.099483	0.655742	0.024326
166	HPLET 03-34	G1	0.155735	0.070648	0.650769	0.122849
155	BAJIM 06-3	G1	0.160714	0.18118	0.649375	0.00873
65	CML 245	G1	0.145998	0.120981	0.647685	0.085336
192	HKI 1332	G1	0.174425	0.167158	0.646854	0.011563
160	KUI 3	G1	0.223538	0.027999	0.64624	0.102224
107	V 335	G1	0.16052	0.148631	0.644475	0.046373
128	BAJIM 06-2A	G1	0.259676	0.020187	0.642818	0.077318
41	V 364	G1	0.210946	0.144976	0.641478	0.0026
165	V 372	G1	0.170701	0.192954	0.636335	1e-05
115	CM 150	G1	0.195761	0.051257	0.624305	0.128677
233	HKI 577	G1	0.226697	0.056194	0.622229	0.09488
164	HKI 586	G1	0.150623	0.230192	0.619175	1e-05
158	Pant 127	G1	0.210818	0.092886	0.618345	0.077951
57	CM 119	G1	0.12274	0.262855	0.614395	1e-05
200	HPLET 03-21	G1	0.288618	1e-05	0.614352	0.097021
120	CM 142	G1	0.171254	0.087239	0.614216	0.127291
154	PANT 105	G1	0.171884	0.073093	0.61418	0.140842
225	HP 35-8	G1	0.229349	0.159653	0.6105	0.000497
53	Pant 122	G1	0.176664	0.136386	0.608251	0.078699
149	CM 128	G1	0.100988	0.292006	0.606996	1e-05
37	LM 17	G1	0.135636	0.176383	0.599548	0.088433
51	DTPW C9-145	G1	0.290646	0.062298	0.598861	0.048195
42	MGUD 26 (HKI 586)	G1	0.180164	0.180679	0.594437	0.04472
112	CM 149	G1	0.163932	0.215745	0.588341	0.031982
186	CML 326-1-B	G1	0.244177	0.121735	0.588216	0.045872
97	HPKP 2	G1	0.197178	0.112915	0.585423	0.104483
226	CIMMYT ENTRY-25	G1	0.231759	0.078225	0.585211	0.104805
121	BAJIM 06-15	G1	0.199226	0.130023	0.577777	0.092974
63	CM 135	G1	0.235843	0.094299	0.573028	0.09683
19	CM 129	G1	0.133856	0.170172	0.570475	0.125497
193	LPSC 86	G1	0.131098	0.106235	0.568741	0.193925
28	Pant 126	G1	0.147505	0.135878	0.565253	0.151365
21	Pant 128	G1	0.224855	0.104852	0.565208	0.105085
109	Pant 115	G1	0.225215	0.129933	0.565111	0.079742
10	Pant 108	G1	0.254058	0.096447	0.563878	0.085617
211	Pant 117	G1	0.198375	0.186768	0.560184	0.054673
230	BAJIM 10-17	G1	0.270207	1e-05	0.558944	0.170839
34	BAJIM 06-14	G1	0.233943	0.121395	0.557459	0.087204
81	BML 7	G1	0.237543	1.6e-05	0.555056	0.207385
184	DTPW-C9-55	G1	0.261301	0.143584	0.554116	0.040999
214	HPLET 03-14	G1	0.288458	0.041348	0.55389	0.116304
67	CM 120	G1	0.34838	0.013417	0.551136	0.087067
163	BAJIM 10-10	G1	0.165065	0.135876	0.549745	0.149313
68	DTPW C9-148	G1	0.294366	0.101739	0.543659	0.060237
64	BAJIM 06-17	G1	0.180538	0.173971	0.543503	0.101989
218	CM 151	G1	0.233606	0.184592	0.540934	0.040868
104	Pant 103	G1	0.251746	0.047752	0.540145	0.160358
93	CIMMYT ENTRY 4	G1	0.248262	0.055147	0.537992	0.158599
212	LM 6	G1	0.26622	0.118378	0.536412	0.07899
11	HKI 335	G1	0.283931	0.058628	0.536104	0.121337
205	V 338	G1	0.13942	0.257454	0.532223	0.070904
162	D 28	G1	0.216577	0.092122	0.52947	0.161831
213	HP-35-6	G1	0.224999	0.111394	0.528912	0.134695
145	BML 10	G1	0.199987	0.121438	0.528795	0.14978
219	HKI 536	G1	0.191882	0.205173	0.528259	0.074687
229	CML 69	G1	0.161619	0.252154	0.525006	0.06122
117	Pant 125	G1	1e-05	0.167067	0.524649	0.308274
181	CML 113-1-B	G1	0.167159	0.198111	0.518625	0.116106
15	MGUD 18 (HKI 1011)	G1	0.236165	0.121125	0.518239	0.124471
55	IM 5258 (CAO-3139-B-B)	G1	0.3573	1e-05	0.517457	0.125233
13	Pant 109	G1	0.204092	0.198004	0.5153	0.082604
159	BAJIM 10-5	G1	0.162603	0.111598	0.515138	0.210661
1	SKV 18	G1	0.223261	0.134253	0.511916	0.13057
119	BAJIM 06-7	G1	0.143665	0.345047	0.51125	3.8e-05
224	LM 11	G1	0.348371	0.031237	0.503807	0.116585
56	NAI 105	G1	0.218123	0.061457	0.503705	0.216715
167	BAJIM 10-26	G1	0.271233	0.115687	0.497129	0.115951
75	BAJIM 6-3	G1	0.313548	0.097229	0.497038	0.092185
207	Pant 110	G1	0.189736	0.180983	0.497033	0.132248
26	KDMI 4	G1	0.276619	0.165363	0.491149	0.06687
137	CML 360	G1	0.286712	0.099679	0.488807	0.124802
217	V 400	G1	0.197075	0.173499	0.488585	0.140841
77	BML 13	G1	0.215227	0.052444	0.488147	0.244182
197	CM 131	G1	0.169901	0.260119	0.48614	0.08384
86	CIMMYT ENTRY 16	G1	0.244104	0.062866	0.484026	0.209004
169	VQL 5	G1	0.272728	0.176814	0.481798	0.06866
221	MGUD 38 (CML 69)	G1	0.235551	0.213914	0.481132	0.069403
130	DTPW 104	G1	0.35008	0.053758	0.480258	0.115904
118	SKV 21	G1	0.222216	0.111899	0.475928	0.189958
5	DMRQ 03-102	G1	0.195437	0.147612	0.474599	0.182351
208	HPLET 3-41	G1	0.273973	0.254195	0.471821	1e-05
240	CM 138	G1	0.217727	0.123025	0.471367	0.187881
70	V 334	G1	0.318246	0.064433	0.466697	0.150624
124	V 385	G1	0.077824	0.439188	0.466548	0.01644
38	EI 364	G1	0.357949	0.14811	0.465105	0.028836
20	EI 116	G1	0.332502	0.111179	0.464012	0.092307
188	DTPW C9-74	G1	0.336857	0.071655	0.45887	0.132619
156	HKI 295	G1	0.260594	0.161531	0.456914	0.120961
22	BAJIM 10-1	G1	0.175294	0.260166	0.456269	0.108271
151	V 391	G1	0.272182	0.040772	0.453612	0.233434
2	CM 501	G1	0.304687	0.018988	0.451797	0.224528
43	Pant 118	G1	0.257634	0.136464	0.448863	0.157039
45	V 351	G1	0.214971	0.154861	0.444417	0.185752
237	PC 3 (HKI PC3)	G1	0.28866	0.168367	0.43936	0.103614
144	SKV 50	G1	0.336412	0.052944	0.436829	0.173815
210	HPLET 03-12	G1	0.301904	0.085775	0.43537	0.176951
96	CML 481-1-B	G1	0.275445	1e-05	0.432729	0.291816
14	HPLET 03-3	G1	0.215819	0.174246	0.428311	0.181625
30	KDMI 10	G1	0.264604	0.193353	0.418513	0.12353
110	NAI 147	G1	0.125525	0.19315	0.418032	0.263292
201	BAJIM 06-11	G1	0.276433	0.192469	0.414363	0.116734
180	HKI 1025	G1	0.183512	0.236491	0.410427	0.16957
58	BAJIM 08-2	G1	0.164074	0.120954	0.408852	0.30612
198	HPLET 03-5	G1	0.086039	0.398647	0.407599	0.107715
69	MGUD 19 (HKI 1025)	G1	0.192262	0.206528	0.406328	0.194882
94	HKI 1128	G1	0.195756	0.204012	0.399463	0.200769
190	CML 419-2-B	G1	0.349626	0.058199	0.386998	0.205177
235	CML 189	G1	0.262087	0.175203	0.375626	0.187084
111	Pant 120	G1	0.139149	0.226652	0.334466	0.299733
18	CM 153	G3	1e-05	1e-05	1e-05	0.99997
36	PVI 6869 (359)	G3	1e-05	1e-05	1e-05	0.99997
50	CML 426-2-B	G3	1e-05	1e-05	1e-05	0.99997
78	HKI 161	G3	1e-05	1e-05	1e-05	0.99997
102	CM 145	G3	1e-05	1e-05	1e-05	0.99997
103	VQL 2	G3	1e-05	1e-05	1e-05	0.99997
223	CML 161	G3	1e-05	1e-05	1e-05	0.99997
172	CML 425-1-B	G3	0.062638	1e-05	1e-05	0.937342
44	CML 162	G3	0.112131	1e-05	1e-05	0.887849
157	HKI 323	G3	0.196927	1e-05	1e-05	0.803053
47	CML 162	G3	0.114814	0.011314	0.08143	0.792442
108	7192-1(Normal)	G3	1e-05	1e-05	0.364103	0.635877
8	V 390	G3	0.020039	0.317425	0.19063	0.471906
101	D 60 (DMRQPM 60)	G3	0.095469	0.097938	0.340344	0.466249
116	CM 152	G3	0.217933	0.064319	0.256597	0.461151
114	V 341	G3	0.275232	1e-05	0.280363	0.444395
3	Pant 100	G3	0.217667	0.047395	0.291852	0.443085
23	V 354	G3	1e-05	0.290079	0.270622	0.43929
