# Supplementary material for: Unraveling the genetic architecture of subtropical maize (Zea mays L.) lines to assess their utility in breeding programs
Source: BMC Genomics. 2013 Dec 13;14:877. doi: 10.1186/1471-2164-14-877 (PMC3867671; doi:10.1186/1471-2164-14-877)
Supplement: Additional file 10: Table S4 — Genotype pairs selected on the basis of genetic dissimilarity (> 0.35) and other traits for various breeding purposes. Note: Maturity groups: E, early; M, medium; L, late. Kernel color: Y, yellow; W, white. [file 1471-2164-14-877-S10.xlsx]

## Sheet: Additional file 10  Table S4
Additional file 10: Table S4 Genotype pairs selected on the basis of genetic dissimilarity (greater than 0.35) and other traits for various breeding purposes. Maturity groups: E, early; M, medium; L, late. Kernel color: Y, yellow; W, white.
S.No.	Group	Genotypes	Breeding Program	Maturity	Kernel Color	Disease resistance	Tolerance to abiotic stresses	Other traits
1	3A	CML 394	CIMMYT	M	W	Maize streak virus
	2A	CI 4
2	2A	NAI 147	Nagenahalli	L	Y
	1B	CML 1-1-B	CIMMYT	L	W	Ear rot		Lodging resistance
3	2A	HKI 586	Karnal	E	Y		Drought	Semi-dent, erect and dark green leaves, purple cob heart
	3B	EI 364	Udaipur	E	Y
4	1A	HKI 1025	Karnal	E	Y		Drought	Dark green, erect lesves, small, flint seeded, white cob heart
	2A	V 364
5	1A	BAJIM 10-6	Bajaura	M	Y
	1B	CML 162	CIMMYT	L	Y	Helminthosporium maydis, Polyspora species
6	3B	DTPW C9-148
	1B	CML 61	CIMMYT	L	W	Tar spot
7	1A	HKI 193-2	Karnal	L	Y		Drought
	2A	Pant 125	Pantnagar
8	1C	BAJIM 06-7	DMR/Bajaura	M	Y
	1A	CML 496-1-B	CIMMYT	M	Y	Ear rot
9	2A	DTPW 104
	2B	CML 425-1-B	CIMMYT	E	Y	Peronosclerospora sorghi	Waterlogging
10	1B	CML 1-1-B	CIMMYT	L	W	Ear rot		Lodging resistance
	2A	V 354
11	1A	MGUD 19		E	Y		Drought
	1A	HP 35-8
12	1C	HKI 335	Karnal	E	Y		Drought	Stay green, purple tassel and silk
	1A	Pant 111	Pantnagar
13	1C	HKI 335	Karnal	E	Y		Drought
	2B	V 390
14	2A	MGUD 18	Karnal	E	Y		Drought	Low ear placement, stay green, bold seed and drooping leaves
	1A	Pant 111	Pantnagar
15	1B	CML 1-1-B	CIMMYT	L	W	Ear rot		Lodging resistance
	2A	SKV 18
16	1B	CML 1-1-B	CIMMYT	L	W	Ear rot		Lodging resistance
	1C	CM 501	DMR		Y
17	1B	CML 1-1-B	CIMMYT	L	W	Ear rot		Lodging resistance
	1B	Pant 100	Pantnagar
18	1B	CML 1-1-B	CIMMYT	L	W	Ear rot		Lodging resistance
	1C	BAJIM 08-3	Bajaura
19	1B	CML 1-1-B	CIMMYT	L	W	Ear rot		Lodging resistance
	1A	DMRQ 03-102	DMR		Y
20	1B	CML 1-1-B	CIMMYT	L	W	Ear rot		Lodging resistance
	2B	V 390
21	1B	CML 1-1-B	CIMMYT	L	W	Ear rot		Lodging resistance
	2A	Pant 113	Pantnagar
22	2A	MGUD 26	Karnal	E	Y		Drought	Erect dark green leaves, green tassel and flint seeds
	1B	Pant 100	Pantnagar
23	2A	MGUD 26	Karnal	E	Y		Drought	Erect dark green leaves, green tassel and flint seeds
	1C	BAJIM 08-3	Bajaura	M	Y
24	2A	MGUD 26	Karnal	E	Y		Drought	Erect dark green leaves, green tassel and flint seeds
	1A	DMRQ 03-102	DMR		Y
25	2A	MGUD 26	Karnal	E	Y		Drought	Erect dark green leaves, green tassel and flint seeds
	1A	Pant 111	Pantnagar
26	2A	MGUD 26	Karnal	E	Y		Drought	Erect dark green leaves, green tassel and flint seeds
	1C	V 25	Almora	E	Y
27	2A	MGUD 26	Karnal	E	Y		Drought	Erect dark green leaves, green tassel and flint seeds
	1C	HKI 335	Karnal	E	Y		Drought	Stay green, purple tassel and silk
28	2A	MGUD 26	Karnal	E	Y		Drought	Erect dark green leaves, green tassel and flint seeds
	1B	CM 153	Almora	L	W
29	2A	MGUD 26	Karnal	E	Y		Drought	Erect dark green leaves, green tassel and flint seeds
	1B	CML 1-1-B	CIMMYT	L	W
30	2A	MGUD 26	Karnal	E	Y		Drought	Erect dark green leaves, green tassel and flint seeds
	1B	LM 17	Ludhiana	L	W
31	2A	MGUD 26	Karnal	E	Y		Drought	Erect dark green leaves, green tassel and flint seeds
	3B	EI 364	Udaipur	E	Y
32	1B	CML 162	CIMMYT	L	Y	Helminthosporium maydis, Polyspora species
	1C	BAJIM 08-3	Bajaura	M	Y
33	1B	CML 162	CIMMYT	L	Y	Helminthosporium maydis, Polyspora species
	3B	EI 116	Udaipur	E	Y
34	1B	CML 162	CIMMYT	L	Y	Helminthosporium maydis, Polyspora species
	2A	BAJIM 06-14	DMR/Bajaura	M	Y
35	1B	CML 162	CIMMYT	L	Y	Helminthosporium maydis, Polyspora species
	1B	LM 17	Ludhiana	L	W
36	1B	CML 162	CIMMYT	L	Y	Helminthosporium maydis, Polyspora species
	3B	EI 364		E	Y
37	1B	CML 162	CIMMYT	L	Y	Helminthosporium maydis, Polyspora species
	2A	MGUD 26	Karnal	E	Y		Drought	Erect dark green leaves, green tassel and flint seeds
38	1B	CML 162	CIMMYT	L	Y	Helminthosporium maydis, Polyspora species
	2A	HKI 586	Karnal	E	Y		Drought	Semi-dent, erect and dark green leaves, purple cob heart
39	1B	CML 162	CIMMYT	L	Y	Helminthosporium maydis, Polyspora species
	1A	HKI 1025	Karnal	E	Y		Drought	Dark green, erect lesves, small, flint seeded, white cob heart
40	1B	CML 162	CIMMYT	L	Y	Helminthosporium maydis, Polyspora species
	1B	HKI 1344	Karnal	L	W		Drought	Dark green leaves, purple root and productive
41	1B	CML 162	CIMMYT	L	Y	Helminthosporium maydis, Polyspora species
	2A	PC 3	Karnal	E	Y		Drought	Early maturing, dark green plant, sparse tassel, Orange grains
42	1A	MGUD 19	Karnal	E	Y		Drought	Dark green, erect lesves, small, flint seeded, white cob heart
	1B	CML 75-1-B	CIMMYT	M	W	Turcicum
43	1A	MGUD 19	Karnal	E	Y		Drought	Dark green, erect lesves, small, flint seeded, white cob heart
	1B	HKI 161	Karnal	L	Y		Drought	Tall dark green and broad leaves, green tassel and purple anther, dark orange grains
44	1A	MGUD 19	Karnal	E	Y		Drought	Dark green, erect lesves, small, flint seeded, white cob heart
	1B	CML 156-2-B	CIMMYT	L	W	Helminthosporium maydis, Polysora rust
45	1A	MGUD 19	Karnal	E	Y		Drought	Dark green, erect lesves, small, flint seeded, white cob heart
	1A	HKI 193-2	Karnal	L	Y		Drought	Dark green leaves, sparse and strainght tassel branches, yellow grains
46	1A	MGUD 19	Karnal	E	Y		Drought	Dark green, erect lesves, small, flint seeded, white cob heart
	1B	CML 336-1-B	CIMMYT	E	Y	South western corn borer, Fall armyworm
47	1A	MGUD 19	Karnal	E	Y		Drought	Dark green, erect lesves, small, flint seeded, white cob heart
	1A	HKI 163	Karnal	L	Y		Drought	Dark green leaves, good GCA, productive
48	1A	MGUD 19	Karnal	E	Y		Drought	Dark green, erect lesves, small, flint seeded, white cob heart
	2A	HKI 586	Karnal	E	Y		Drought	Semi-dent, erect and dark green leaves, purple cob heart
49	1A	MGUD 19	Karnal	E	Y		Drought	Dark green, erect lesves, small, flint seeded, white cob heart
	1B	HKI 1344	Karnal	L	W		Drought	Dark green leaves, purple root and productive
50	1A	MGUD 19	Karnal	E	Y		Drought	Dark green, erect lesves, small, flint seeded, white cob heart
	2A	PC 3	Karnal	E	Y		Drought	Early maturing, dark green plant, sparse tassel, Orange grains
